# Supplementary material for: Fabrication of Antioxidant Pickering Emulsion Based on Resveratrol-Grafted Zein Conjugates: Enhancing the Physical and Oxidative Stability
Source: Foods. 2022 Nov 29;11(23):3851. doi: 10.3390/foods11233851 (PMC9737855; doi:10.3390/foods11233851)
Supplement: Supplementary file 1 [file foods-11-03851-s001.zip]

Archive with 1 entries (1 files):
- foods-2034078-supplementary.pdf
